# Supplementary material for: Phytochemical Profiling and Biological Activities of Extracts from Bioreactor-Grown Suspension Cell Cultures of Schisandra henryi
Source: Molecules. 2024 Nov 7;29(22):5260. doi: 10.3390/molecules29225260 (PMC11596403; doi:10.3390/molecules29225260)
Supplement: Supplementary file 1 [file molecules-29-05260-s001.zip]

Archive with 1 entries (1 files):
- molecules-3259360-supplementary.pdf
